# Supplementary material for: Assessing the impact of sewage and wastewater on antimicrobial resistance in nearshore Antarctic biofilms and sediments
Source: Environ Microbiome. 2025 Jan 20;20:9. doi: 10.1186/s40793-025-00671-z (PMC11748253; doi:10.1186/s40793-025-00671-z)
Supplement: Supplementary file 4 — Supplementary Material 4 [file 40793_2025_671_MOESM4_ESM.xlsx]

## Sheet: Enterobacteriaceae
Additional File 4: Proportions of Enterobacteriaceae found in biofilm and sediment samples.
NB: Triplicate samples analysed per site. BF = biofilm; Sed = sediment. STP: Sewage treatment plant; Out: Outflow pipe from the sewage treatment plant; JBSTP: sampled on rocks just below the sewage treatment plant outflow pipe; IT: intertidal; 100mE: 100m east from the sewage treatment plant outflow pipe;
15mW: 15m west from the sewage treatment plant outflow pipe; 15mWAn: anoxic sediment15m west from the sewage treatment plant outflow pipe; HC: Hangar Cove; BBL: Back bay lagoon
Biofilm Enterobacteriaceae
	BF_100mE			BF_IT			BF_JBSTP			BF_Out			BF_STP
ASV_ID	BF.100mE.A.raw	BF.100mE.B.raw	BF.100mE.C.raw	BF.IT.A.raw	BF.IT.B.raw	BF.IT.C.raw	BF.JBSTP.A.raw	BF.JBSTP.B.raw	BF.JBSTP.C.raw	BF.Out.A.raw	BF.Out.B.raw	BF.Out.C.raw	BF.STP.A.raw	BF.STP.B.raw	BF.STP.C.raw	Kingdom	Phylum	Class	Order	Family	Genus
ASV10158	0	0	0	0	0	0.000958773	0	0	0	0	0	0	0	0	0	Bacteria	Proteobacteria	Gammaproteobacteria	Enterobacterales	Enterobacteriaceae	NA
ASV10228	0	0	0	0	0	0	0	0	0	0	0	0.000919963	0	0	0	Bacteria	Proteobacteria	Gammaproteobacteria	Enterobacterales	Enterobacteriaceae	NA
ASV10579	0	0	0	0	0.00108601	0	0	0	0	0	0	0	0	0	0	Bacteria	Proteobacteria	Gammaproteobacteria	Enterobacterales	Enterobacteriaceae	Enterobacter
ASV10673	0	0	0	0	0	0	0	0	0	0	0	0	0	0.000797289	0	Bacteria	Proteobacteria	Gammaproteobacteria	Enterobacterales	Enterobacteriaceae	Klebsiella
ASV10688	0	0	0	0	0	0	0	0	0	0	0	0	0	0	0.000961723	Bacteria	Proteobacteria	Gammaproteobacteria	Enterobacterales	Enterobacteriaceae	Yokenella
ASV10691	0	0	0	0	0	0	0	0	0	0	0	0	0	0	0.000961723	Bacteria	Proteobacteria	Gammaproteobacteria	Enterobacterales	Enterobacteriaceae	NA
ASV11559	0	0	0	0	0	0	0	0	0	0	0	0	0	0.000797289	0	Bacteria	Proteobacteria	Gammaproteobacteria	Enterobacterales	Enterobacteriaceae	Klebsiella
ASV12946	0	0	0	0	0	0.000767018	0	0	0	0	0	0	0	0	0	Bacteria	Proteobacteria	Gammaproteobacteria	Enterobacterales	Enterobacteriaceae	Klebsiella
ASV13051	0	0	0	0	0	0	0	0	0	0	0	0	0	0.000797289	0	Bacteria	Proteobacteria	Gammaproteobacteria	Enterobacterales	Enterobacteriaceae	Klebsiella
ASV13432	0	0.000844737	0	0	0	0	0	0	0	0	0	0	0	0	0	Bacteria	Proteobacteria	Gammaproteobacteria	Enterobacterales	Enterobacteriaceae	NA
ASV13617	0	0	0	0	0	0	0	0	0	0	0	0	0	0.000797289	0	Bacteria	Proteobacteria	Gammaproteobacteria	Enterobacterales	Enterobacteriaceae	Klebsiella
ASV14176	0	0	0	0	0	0	0	0	0	0	0	0	0	0.000597967	0	Bacteria	Proteobacteria	Gammaproteobacteria	Enterobacterales	Enterobacteriaceae	Escherichia-Shigella
ASV14198	0	0	0	0	0	0	0	0	0	0	0	0	0	0	0.000769379	Bacteria	Proteobacteria	Gammaproteobacteria	Enterobacterales	Enterobacteriaceae	Yokenella
ASV14738	0	0	0	0	0	0	0	0	0	0	0	0	0	0.000597967	0	Bacteria	Proteobacteria	Gammaproteobacteria	Enterobacterales	Enterobacteriaceae	Klebsiella
ASV1656	0	0	0	0.0024028	0	0	0	0	0	0	0	0	0	0	0	Bacteria	Proteobacteria	Gammaproteobacteria	Enterobacterales	Enterobacteriaceae	Enterobacter
ASV16794	0	0	0	0	0	0	0	0	0	0	0	0	0	0.000597967	0	Bacteria	Proteobacteria	Gammaproteobacteria	Enterobacterales	Enterobacteriaceae	NA
ASV18485	0	0	0	0	0	0	0	0	0	0	0	0	0	0.000597967	0	Bacteria	Proteobacteria	Gammaproteobacteria	Enterobacterales	Enterobacteriaceae	NA
ASV1888	0	0	0	0	0	0	0	0.00227747	0	0	0	0	0	0	0	Bacteria	Proteobacteria	Gammaproteobacteria	Enterobacterales	Enterobacteriaceae	NA
ASV1904	0	0	0	0	0	0	0	0	0	0	0	0	0.00168148	0	0	Bacteria	Proteobacteria	Gammaproteobacteria	Enterobacterales	Enterobacteriaceae	Enterobacter
ASV20527	0	0	0	0	0	0	0	0	0	0	0	0	0	0.000398645	0	Bacteria	Proteobacteria	Gammaproteobacteria	Enterobacterales	Enterobacteriaceae	Klebsiella
ASV2162	0	0	0	0	0	0	0.00164305	0	0	0	0	0	0	0	0	Bacteria	Proteobacteria	Gammaproteobacteria	Enterobacterales	Enterobacteriaceae	Enterobacter
ASV21687	0	0	0	0	0	0	0	0	0	0	0	0	0.000480423	0	0	Bacteria	Proteobacteria	Gammaproteobacteria	Enterobacterales	Enterobacteriaceae	Enterobacter
ASV21695	0	0	0	0	0	0	0	0	0	0	0	0	0	0.000398645	0	Bacteria	Proteobacteria	Gammaproteobacteria	Enterobacterales	Enterobacteriaceae	Klebsiella
ASV21761	0	0	0	0	0	0	0	0	0	0	0	0	0	0	0.000384689	Bacteria	Proteobacteria	Gammaproteobacteria	Enterobacterales	Enterobacteriaceae	NA
ASV22631	0	0.000506842	0	0	0	0	0	0	0	0	0	0	0	0	0	Bacteria	Proteobacteria	Gammaproteobacteria	Enterobacterales	Enterobacteriaceae	Yokenella
ASV23122	0	0	0	0	0	0	0	0	0	0	0	0	0	0.000398645	0	Bacteria	Proteobacteria	Gammaproteobacteria	Enterobacterales	Enterobacteriaceae	Lelliottia
ASV23126	0	0	0	0	0	0	0	0	0	0	0	0	0	0.000398645	0	Bacteria	Proteobacteria	Gammaproteobacteria	Enterobacterales	Enterobacteriaceae	Klebsiella
ASV23131	0	0	0	0	0	0	0	0	0	0	0	0	0	0.000398645	0	Bacteria	Proteobacteria	Gammaproteobacteria	Enterobacterales	Enterobacteriaceae	Klebsiella
ASV23136	0	0	0	0	0	0	0	0	0	0	0	0	0	0.000398645	0	Bacteria	Proteobacteria	Gammaproteobacteria	Enterobacterales	Enterobacteriaceae	Klebsiella
ASV23156	0	0	0	0	0	0	0	0	0	0	0	0	0	0.000398645	0	Bacteria	Proteobacteria	Gammaproteobacteria	Enterobacterales	Enterobacteriaceae	NA
ASV24260	0	0	0	0	0.000434405	0	0	0	0	0	0	0	0	0	0	Bacteria	Proteobacteria	Gammaproteobacteria	Enterobacterales	Enterobacteriaceae	Enterobacter
ASV24771	0	0	0	0	0	0	0	0	0	0	0	0	0	0	0.000384689	Bacteria	Proteobacteria	Gammaproteobacteria	Enterobacterales	Enterobacteriaceae	NA
ASV25972	0	0	0.000616903	0	0	0	0	0	0	0	0	0	0	0	0	Bacteria	Proteobacteria	Gammaproteobacteria	Enterobacterales	Enterobacteriaceae	NA
ASV26506	0	0	0	0	0	0	0	0	0	0	0	0	0	0.000398645	0	Bacteria	Proteobacteria	Gammaproteobacteria	Enterobacterales	Enterobacteriaceae	Klebsiella
ASV26549	0	0	0	0	0	0	0	0	0	0	0	0	0	0.000398645	0	Bacteria	Proteobacteria	Gammaproteobacteria	Enterobacterales	Enterobacteriaceae	Klebsiella
ASV2723	0	0	0	0	0	0	0	0	0	0.00191238	0	0	0	0	0	Bacteria	Proteobacteria	Gammaproteobacteria	Enterobacterales	Enterobacteriaceae	NA
ASV2841	0	0	0	0	0	0	0	0	0	0	0	0	0.00144127	0	0	Bacteria	Proteobacteria	Gammaproteobacteria	Enterobacterales	Enterobacteriaceae	Citrobacter
ASV30845	0	0	0	0	0	0	0	0	0	0	0	0	0	0.000398645	0	Bacteria	Proteobacteria	Gammaproteobacteria	Enterobacterales	Enterobacteriaceae	Klebsiella
ASV30847	0	0	0	0	0	0	0	0	0	0	0	0	0	0.000398645	0	Bacteria	Proteobacteria	Gammaproteobacteria	Enterobacterales	Enterobacteriaceae	Klebsiella
ASV33377	0	0	0	0	0	0	0	0	0	0	0	0	0	0.000199322	0	Bacteria	Proteobacteria	Gammaproteobacteria	Enterobacterales	Enterobacteriaceae	Klebsiella
ASV36461	0	0	0	0	0	0	0	0	0	0	0	0	0	0.000199322	0	Bacteria	Proteobacteria	Gammaproteobacteria	Enterobacterales	Enterobacteriaceae	Klebsiella
ASV38338	0.000302984	0	0	0	0	0	0	0	0	0	0	0	0	0	0	Bacteria	Proteobacteria	Gammaproteobacteria	Enterobacterales	Enterobacteriaceae	NA
ASV39406	0	0	0	0	0	0	0	0	0	0	0	0	0.000240211	0	0	Bacteria	Proteobacteria	Gammaproteobacteria	Enterobacterales	Enterobacteriaceae	NA
ASV41435	0	0	0.000205634	0	0	0	0	0	0	0	0	0	0	0	0	Bacteria	Proteobacteria	Gammaproteobacteria	Enterobacterales	Enterobacteriaceae	NA
ASV4714	0	0	0	0.00174749	0	0	0	0	0	0	0	0	0	0	0	Bacteria	Proteobacteria	Gammaproteobacteria	Enterobacterales	Enterobacteriaceae	NA
ASV5487	0	0	0	0	0	0	0	0	0	0	0	0	0	0	0.00134641	Bacteria	Proteobacteria	Gammaproteobacteria	Enterobacterales	Enterobacteriaceae	NA
ASV6140	0	0	0	0.00152905	0	0	0	0	0	0	0	0	0	0	0	Bacteria	Proteobacteria	Gammaproteobacteria	Enterobacterales	Enterobacteriaceae	Lelliottia
ASV6144	0	0	0	0.00152905	0	0	0	0	0	0	0	0	0	0	0	Bacteria	Proteobacteria	Gammaproteobacteria	Enterobacterales	Enterobacteriaceae	Enterobacter
ASV6473	0	0	0	0	0	0	0	0	0	0	0	0	0	0.00119593	0	Bacteria	Proteobacteria	Gammaproteobacteria	Enterobacterales	Enterobacteriaceae	NA
ASV7709	0	0	0	0	0	0	0	0	0	0	0	0.00122662	0	0	0	Bacteria	Proteobacteria	Gammaproteobacteria	Enterobacterales	Enterobacteriaceae	Klebsiella
ASV7721	0	0	0	0	0	0	0	0	0	0	0	0	0.000960846	0	0	Bacteria	Proteobacteria	Gammaproteobacteria	Enterobacterales	Enterobacteriaceae	Klebsiella
ASV8056	0	0	0	0	0	0	0	0	0	0	0	0	0	0	0.00115407	Bacteria	Proteobacteria	Gammaproteobacteria	Enterobacterales	Enterobacteriaceae	NA
ASV8418	0	0	0	0	0	0	0	0	0	0	0	0	0	0	0.00115407	Bacteria	Proteobacteria	Gammaproteobacteria	Enterobacterales	Enterobacteriaceae	NA
ASV8689	0	0	0	0	0	0	0.00102691	0	0	0	0	0	0	0	0	Bacteria	Proteobacteria	Gammaproteobacteria	Enterobacterales	Enterobacteriaceae	NA
Sediment Enterobacteriaceae
	BBL			HC			Sed_100mE			Sed_15mW			Sed_15MWAnoxic			Sed_IT
ASV_ID	BBL1.raw	BBL2.raw	BBL3.raw	HC1.raw	HC2.raw	HC3.raw	Sed.100mE.A.raw	Sed.100mE.B.raw	Sed.100mE.C.raw	Sed.15mW.A.raw	Sed.15mW.B.raw	Sed.15mW.C.raw	Sed.15mWAn.A.raw	Sed.15mWAn.B.raw	Sed.15mWAn.C.raw	Sed.IT.A.raw	Sed.IT.B.raw	Sed.IT.C.raw	Kingdom	Phylum	Class	Order	Family	Genus
ASV10453	0	0	0	0	0	0	0	0	0	0	0	0	0	0	0	0	0.000847314	0	Bacteria	Proteobacteria	Gammaproteobacteria	Enterobacterales	Enterobacteriaceae	Klebsiella
ASV11195	0	0	0	0	0	0	0.000904773	0	0	0	0	0	0	0	0	0	0	0	Bacteria	Proteobacteria	Gammaproteobacteria	Enterobacterales	Enterobacteriaceae	NA
ASV11785	0	0	0	0	0	0	0	0	0	0	0	0	0	0	0	0	0.000847314	0	Bacteria	Proteobacteria	Gammaproteobacteria	Enterobacterales	Enterobacteriaceae	Klebsiella
ASV13274	0	0	0	0	0	0	0	0	0	0	0	0	0	0	0	0.000739919	0	0	Bacteria	Proteobacteria	Gammaproteobacteria	Enterobacterales	Enterobacteriaceae	Klebsiella
ASV13842	0	0	0	0	0	0	0	0	0	0	0	0	0	0	0	0	0.000677851	0	Bacteria	Proteobacteria	Gammaproteobacteria	Enterobacterales	Enterobacteriaceae	Klebsiella
ASV13864	0	0	0	0	0	0	0	0	0	0	0	0	0	0	0	0	0.000677851	0	Bacteria	Proteobacteria	Gammaproteobacteria	Enterobacterales	Enterobacteriaceae	Klebsiella
ASV14868	0	0	0	0	0	0	0	0.000669942	0	0	0	0	0	0	0	0	0	0	Bacteria	Proteobacteria	Gammaproteobacteria	Enterobacterales	Enterobacteriaceae	NA
ASV15037	0	0	0	0	0	0	0	0	0	0	0	0	0	0	0	0	0.000677851	0	Bacteria	Proteobacteria	Gammaproteobacteria	Enterobacterales	Enterobacteriaceae	Klebsiella
ASV17979	0	0	0	0	0	0	0	0	0	0	0	0	0	0	0	0	0.000508388	0	Bacteria	Proteobacteria	Gammaproteobacteria	Enterobacterales	Enterobacteriaceae	Yokenella
ASV18070	0	0.000692841	0	0	0	0	0	0	0	0	0	0	0	0	0	0	0	0	Bacteria	Proteobacteria	Gammaproteobacteria	Enterobacterales	Enterobacteriaceae	NA
ASV18950	0	0	0	0	0	0	0	0	0	0	0	0	0	0	0	0	0.000508388	0	Bacteria	Proteobacteria	Gammaproteobacteria	Enterobacterales	Enterobacteriaceae	Klebsiella
ASV18955	0	0	0	0	0	0	0	0	0	0	0	0	0	0	0	0	0.000508388	0	Bacteria	Proteobacteria	Gammaproteobacteria	Enterobacterales	Enterobacteriaceae	Enterobacter
ASV18957	0	0	0	0	0	0	0	0	0	0	0	0	0	0	0	0	0.000508388	0	Bacteria	Proteobacteria	Gammaproteobacteria	Enterobacterales	Enterobacteriaceae	Klebsiella
ASV19918	0	0	0	0	0	0	0	0	0	0	0	0	0	0	0	0	0.000508388	0	Bacteria	Proteobacteria	Gammaproteobacteria	Enterobacterales	Enterobacteriaceae	Klebsiella
ASV19925	0	0	0	0	0	0	0	0	0	0	0	0	0	0	0	0	0.000508388	0	Bacteria	Proteobacteria	Gammaproteobacteria	Enterobacterales	Enterobacteriaceae	Klebsiella
ASV2024	0	0	0	0	0	0	0	0	0	0	0	0	0	0	0.00181587	0	0	0	Bacteria	Proteobacteria	Gammaproteobacteria	Enterobacterales	Enterobacteriaceae	Enterobacter
ASV21055	0	0	0	0	0	0	0	0	0	0	0	0	0	0	0	0	0.000508388	0	Bacteria	Proteobacteria	Gammaproteobacteria	Enterobacterales	Enterobacteriaceae	NA
ASV2130	0	0	0	0	0	0	0	0	0	0	0	0	0	0	0	0	0	0.00187227	Bacteria	Proteobacteria	Gammaproteobacteria	Enterobacterales	Enterobacteriaceae	NA
ASV22370	0	0	0	0	0	0	0	0	0	0	0	0	0	0	0	0	0.000508388	0	Bacteria	Proteobacteria	Gammaproteobacteria	Enterobacterales	Enterobacteriaceae	Escherichia-Shigella
ASV23851	0	0	0	0	0	0	0	0	0	0	0	0	0	0	0	0	0.000338926	0	Bacteria	Proteobacteria	Gammaproteobacteria	Enterobacterales	Enterobacteriaceae	Klebsiella
ASV23854	0	0	0	0	0	0	0	0	0	0	0	0	0	0	0	0	0.000338926	0	Bacteria	Proteobacteria	Gammaproteobacteria	Enterobacterales	Enterobacteriaceae	Klebsiella
ASV23866	0	0	0	0	0	0	0	0	0	0	0	0	0	0	0	0	0.000338926	0	Bacteria	Proteobacteria	Gammaproteobacteria	Enterobacterales	Enterobacteriaceae	Klebsiella
ASV27485	0	0	0	0	0	0	0	0	0	0	0	0	0	0	0	0	0.000338926	0	Bacteria	Proteobacteria	Gammaproteobacteria	Enterobacterales	Enterobacteriaceae	Klebsiella
ASV27489	0	0	0	0	0	0	0	0	0	0	0	0	0	0	0	0	0.000338926	0	Bacteria	Proteobacteria	Gammaproteobacteria	Enterobacterales	Enterobacteriaceae	Klebsiella
ASV29557	0	0	0	0	0	0	0	0	0	0	0	0	0	0	0	0	0.000338926	0	Bacteria	Proteobacteria	Gammaproteobacteria	Enterobacterales	Enterobacteriaceae	Klebsiella
ASV3292	0	0	0	0	0	0.00206517	0	0	0	0	0	0	0	0	0	0	0	0	Bacteria	Proteobacteria	Gammaproteobacteria	Enterobacterales	Enterobacteriaceae	NA
ASV34746	0	0	0	0	0	0	0	0	0	0	0	0	0	0	0	0	0.000338926	0	Bacteria	Proteobacteria	Gammaproteobacteria	Enterobacterales	Enterobacteriaceae	Klebsiella
ASV3842	0	0	0	0	0	0	0	0	0	0	0	0	0	0	0	0.00147984	0	0	Bacteria	Proteobacteria	Gammaproteobacteria	Enterobacterales	Enterobacteriaceae	Enterobacter
ASV4444	0	0	0	0	0	0	0	0	0	0	0	0	0	0	0	0	0	0.00145621	Bacteria	Proteobacteria	Gammaproteobacteria	Enterobacterales	Enterobacteriaceae	NA
ASV46937	0	0	0	0	0	0	0	0	0	0	0	0	0	0	0	0	0.000169463	0	Bacteria	Proteobacteria	Gammaproteobacteria	Enterobacterales	Enterobacteriaceae	Klebsiella
ASV48970	0	0	0	0	0	0	0	0.000223314	0	0	0	0	0	0	0	0	0	0	Bacteria	Proteobacteria	Gammaproteobacteria	Enterobacterales	Enterobacteriaceae	Escherichia-Shigella
ASV5129	0	0	0	0	0	0	0	0	0	0	0	0	0	0	0	0	0	0.00124818	Bacteria	Proteobacteria	Gammaproteobacteria	Enterobacterales	Enterobacteriaceae	Klebsiella
ASV51707	0	0	0	0	0	0	0	0	0	0	0	0	0	0	0.000181587	0	0	0	Bacteria	Proteobacteria	Gammaproteobacteria	Enterobacterales	Enterobacteriaceae	NA
ASV5323	0	0	0	0	0	0	0	0	0	0	0	0	0	0.00129366	0	0	0	0	Bacteria	Proteobacteria	Gammaproteobacteria	Enterobacterales	Enterobacteriaceae	Enterobacter
ASV5336	0	0	0	0	0	0	0	0	0	0	0	0	0	0	0	0.00129486	0	0	Bacteria	Proteobacteria	Gammaproteobacteria	Enterobacterales	Enterobacteriaceae	NA
ASV5587	0	0	0	0	0	0	0	0	0	0	0	0	0	0	0	0	0.0013557	0	Bacteria	Proteobacteria	Gammaproteobacteria	Enterobacterales	Enterobacteriaceae	NA
ASV7504	0	0	0	0	0	0	0	0	0	0	0	0	0	0	0.00108952	0	0	0	Bacteria	Proteobacteria	Gammaproteobacteria	Enterobacterales	Enterobacteriaceae	Enterobacter
ASV7505	0	0	0	0	0	0	0	0	0	0	0	0	0	0	0	0.00110988	0	0	Bacteria	Proteobacteria	Gammaproteobacteria	Enterobacterales	Enterobacteriaceae	NA
ASV9279	0	0	0	0	0	0	0	0	0	0	0	0	0	0	0	0	0.00101678	0	Bacteria	Proteobacteria	Gammaproteobacteria	Enterobacterales	Enterobacteriaceae	Klebsiella
ASV9579	0	0	0	0	0	0	0	0	0	0	0	0	0.00129153	0	0	0	0	0	Bacteria	Proteobacteria	Gammaproteobacteria	Enterobacterales	Enterobacteriaceae	NA
ASV9620	0	0	0	0	0	0	0	0	0	0	0	0	0	0	0	0	0.00101678	0	Bacteria	Proteobacteria	Gammaproteobacteria	Enterobacterales	Enterobacteriaceae	Klebsiella
